# Supplementary material for: Fungal Endophytes: Discovering What Lies within Some of Canada’s Oldest and Most Resilient Grapevines
Source: J Fungi (Basel). 2024 Jan 26;10(2):105. doi: 10.3390/jof10020105 (PMC10890244; doi:10.3390/jof10020105)
Supplement: Supplementary file 1 [file jof-10-00105-s001.zip]

Archive with 3 entries (3 files):
- Supplementary Figure S1-S7.pptx
- Table S1 Sequences of forward and reverse primers of seven gene loci used in PCR amplification and sequencing for identification fungal endophytes.pdf
- Table S2. Extrolite screening of bioactive compounds produced fungal endophytes strains.pdf
